# Supplementary material for: Photosensitive Control and Network Synchronization of Chemical Oscillators
Source: Entropy (Basel). 2024 May 30;26(6):475. doi: 10.3390/e26060475 (PMC11203354; doi:10.3390/e26060475)
Supplement: Supplementary file 1 [file entropy-26-00475-s001.zip]

Archive with 1 entries (1 files):
- entropy-3006619-supplementary.pdf
